# Supplementary material for: Longitudinal Analysis of One-Carbon Metabolism-Related Metabolites in Maternal and Cord Blood of Japanese Pregnant Women
Source: Nutrients. 2024 Jun 4;16(11):1765. doi: 10.3390/nu16111765 (PMC11174998; doi:10.3390/nu16111765)
Supplement: Supplementary file 1 [file nutrients-16-01765-s001.zip]

Archive with 1 entries (1 files):
- nutrients-2999129-supplementary.pdf
